# Supplementary material for: Specification of epidermal cell fate in plant shoots
Source: Front Plant Sci. 2014 Feb 25;5:49. doi: 10.3389/fpls.2014.00049 (PMC3934432; doi:10.3389/fpls.2014.00049)
Supplement: Supplementary file 1 [file DataSheet1.XLS]

## Sheet: Sheet1
	Supplementary Table 1. Genes implicated in specification of shoot epidermal cell identity.
	Gene name/product	RNA and protein localization	Mutant phenotypes (1)	Phenotypes caused by gene manipulation (1)	References
Arabidopsis thaliana	ARABIDOPSIS THALIANA MERISTEM L1 LAYER (ATML1) HD-ZIP class IV transcription factor	Ubiquitous mRNA expression in early embryos; the outermost cell-specific expression from the early globular stage; epidermis-specific expression in the shoot; expression in the root epidermis (atrichoblasts) and root cap cells.	atml1 No effect on initiation of epidermal fate. atml1;pdf2 Cell bulging and periclinal/oblique division of the protoderm in the embryo (strong embryonic-lethal alleles); loss of a leaf epidermis (weak alleles). atml1;acr4 Similar to pdf2;acr4. atml1;gso1;gso2 Similar to pdf2;gso1;gso2.	<ATML1 overexpression> Ectopic differentiation of epidermis in inner tissues; upregulation of several epidermis-specific genes. <Induction of ATML fused with a repressor sequence (SRDX) after germination> Filamentous protrusions on the surface of cotyledons; increased permeability of the shoot epidermis; fusion of cotyledons and leaves; downregulation of several epidermis-specific genes.	Lu et al., 1996; Sessions et al., 1999; Abe et al., 2003; Takada and Jürgens, 2007; Takada et al., 2013; Takada, 2013; Racolta et al., 2014; San-Bento et al., 2014.
	PROTODERMAL FACTOR2 (PDF2) HD-ZIP class IV transcription factor	Ubiquitous mRNA expression in the quadrant-stage embryo; the outermost cell-specific expression from the early globular stage; epidermis-specific expression in the shoot.	pdf2 No effect on initiation of epidermal fate. atml1;pdf2 See ATML1 mutant phenotype. pdf2;acr4 fusion of ovules pdf2;ale1 Irregular division patterns of epidermal cells in the embryo; increased permeability of the epidermis in the seedling. pdf2;gso1;gso2 Embryonic arrest; disorganized epidermal cell layer in the embryo.	<Constitutive expression of PDF2> No effect on epidermal specification <Overexpression of PDF2 in the epidermis> Reduced expression of ATML1, endogenous PDF2, and ACR4 mRNAs. <Suppression of PDF2 mRNA> Decrease in ATML1 mRNA; abnormal epidermal cell morphology in sepals and petals.	Abe et al., 2003; San-Bento et al., 2014.
	ARABIDOPSIS THALIANA HOMOLOGUE OF CR4 (ACR4) Receptor-like kinase	mRNA expression in the embryo proper from the 8-cell stage; restricted to the protoderm by the mid-heart stage; shoot epidermis, root epidermis, quiescent center, and root cap cells in the seedling. Protein localization in the basal and lateral plasma membranes and plasmodesmata.	acr4 Increased permeability of leaf epidermis; disorganization of ovule integuments; lack of cuticle in ovule integuments and sepal margins. acr4;ale1 Markedly increased permeability of shoot epidermis compared with each single mutant; decreased ATML1 mRNA expression in the apical region of the embryo; severely fused leaves. acr4;ale2 See ALE2 mutant phenotype. zou;acr4 See ZOU mutant phenotype. …	<Deletions of ACR4 domains> Expression of ACR4 with a deletion or a mutation in a TUMOR NECROSIS FACTOR RECEPTOR (TNFR)-like domain, a C-terminal region, or a kinase domain can rescue acr4 when expressed under an ACR4 native promoter, whereas ACR4 with a deletion in a CRINKLY repeat or a transmembrane domain cannot rescue acr4.	Tanaka et al., 2002; Gifford et al., 2003; Watanabe et al., 2004; Gifford et al., 2005; Tanaka et al., 2007; Stahl et al., 2013.
	ABNORMAL LEAF SHAPE1 (ALE1) Subtilisin-like serine protease	mRNA expression in the endosperm surrounding the embryo; low levels of expression in early embryos.	ale1 Reduced cuticle formation in the embryo and cotyledons; deformed pavement cell shape; crinkled juvenile leaves and cotyledons; fusion of leaves and cotyledons. ale1;ale2 Severely reduced cuticle in the shoot; disorganized outermost cell layer in the shoot meristem; swollen and spherical protodermal cell morphology in the embryo and seedling, decrease in ATML1 mRNA in the apical part of the e…	<Expression in the endosperm> Expression of ALE1 under an endosperm-specific promoter rescues ale1 and partially rescues zou.	Tanaka et al., 2001; Watanabe et al., 2004; Tanaka et al., 2007; Xing et al., 2013; San-Bento et al., 2014.
	ABNORMAL LEAF SHAPE 2 (ALE2) Receptor-like kinase	Ubiquitous mRNA expression in the embryo proper in early embryos; strong expression in the cotyledon primordia at the heart stage.	ale2 Increased permeability of leaf epidermis; swollen protodermal cell morphology in the embryo; disorganized cell division orientation and malformed cell shape in the integument and endothelium; fusion of leaves. acr4;ale2 Similar to ale2; ale2 is semi-dominant in the acr4 mutant background. ale1;ale2 see ALE1 mutant phenotype. zou;ale2 See ZOU mutant phenotype.		Tanaka et al., 2007.
	ARABIDOPSIS THALIANA DEK1 (AtDEK1) Calpain-like cysteine protease	mRNA expression in the embryo proper throughout embryogenesis; low level of expression in the endosperm; strong expression in all cell layers in the shoot meristem; low level of expression in other tissues of the seedling.	atdek1 Embryo-lethal phenotype; abnormal cell division planes and loss of obvious protodermal cell layer in the embryo; loss of ATML1 and ACR4 expression in the embryo.	<DEK1 RNAi> Fusion of cotyledons; formation of mesophyll-like cells in the outermost cell layer. <DEK1 RNAi in acr4> Increased proportion of severe RNAi phenotypes. <Overexpression of a calpain domain> Sufficient to rescue the embryo-lethal phenotype of dek1; increased proliferation of mesophyll and epidermal cells; variable epidermal cell sizes. <Overexpression of a calpain domain (co-suppressio…	Johnson et al., 2005; Lid et al., 2005; Tian et al., 2007; Johnson et al., 2008.
	ZHOUPI (ZOU) bHLH transcription factor	mRNA expression in the endosperm surrounding the embryo; expression is reduced after the torpedo stage. Protein localization in the nuclei.	zou No apparent cuticle proper formation in the embryo; discontinuity of the cuticle in the cotyledon; large tears in the cotyledon epidermis; ALE1 mRNA expression is almost absent. zou;ale1 Similar to zou. zou;acr4 More severe defects in cotyledon surface formation than either single mutant. zou;ale2 More severe defects in cotyledon surface formation than either single mutant; fusion of cotyledo…	<Ectopic expression of ZOU> Ectopic expression of ZOU in zou-1D leaves is not sufficient to induce ALE1 expression.	Yang et al., 2008; Xing et al., 2013.
	GASSHO1/2 (GSO1/GSO2) Leucine-rich repeat receptor-like kinase	GSO1 Ubiquitous promoter activity throughout embryogenesis; cotyledons, hypocotyl, roots, and floral organs after germination. GSO2 Promoter activity in the embryo proper; cotyledons, hypocotyl, and floral organs after germination.	gso1 gso2 Wild-type phenotype. gso1;gso2 Rough surface structures and increased permeability of the epidermis in cotyledons and the hypocotyl; defective in elongation of hypocotyl epidermis; fusion of cotyledons. zou;gso1;gso2 See ZOU mutant phenotype. acr4;gso1;gso2 Severe epidermal defects similar to those of acr4;ale1 or ale1;ale2. ale1;gso1;gso2 Similar to gso1;gso2 phenotype. atml1;gso1;gso2…		Tsuwamoto et al., 2008; Xing et al., 2013; San-Bento et al., 2014.
	RECEPTOR-LIKE PROTEIN KINASE1 (RPK1)/ TOADSTOOL2 (TOAD2) Leucine-rich repeat receptor-like kinase	RPK1 Expression in the suspensor at the 8 cell stage; the basal half of the embryo proper and the suspensor after the 16-cell stage. Protein localization in the plasma membrane. TOAD2 Expression in the central domain protoderm at the early globular stage; similar expression pattern as RPK1 at the late globular stage. Protein localization in the plasma membrane.	rpk1 toad2 No effect on specification of epidermis. rpk1;toad2 Embryo-lethal phenotype; irregular cell division planes in the hypophysis (frequently) and protodermal cells (occasionally); enlarged protodermal cells; loss of ATML1 mRNA expression after the globular stage; ectopic expression of inner cell markers in the protoderm.		Nodine et al., 2007.
Zea mays	CRINKLY4 (CR4) Receptor-like kinase	Ubiquitous mRNA expression in the vegetative shoot meristem and young leaves; restricted to the epidermis in mature leaves. Protein localization in the plasma membrane, endosomes, and plasmodesmata; colocalized with DEK1 and SAL1.	cr4 Crinkly leaves; fusion of leaves; patchy loss of aleurone cells; disorganized proliferation and irregular division planes of leaf epidermal cells; multiple epidermal cell layers; large epidermal cells. cr4;dek1 (strong alleles) Similar to dek1.	<Clonal sector analysis> Mutant sectors show a cr4 phenotype in a cell-autonomous manner.	Becraft et al., 1996; Becraft et al., 2001; Becraft et al., 2002; Tian et al., 2007.
	DEFECTIVE KERNEL 1 (DEK1) Calpain-like cysteine protease	mRNA expression in most tissues. Protein localization in the plasma membrane and endosomes; colocalized with CR4 and SAL1.	dek1 Loss of aleurone cells; embryo-lethal phenotype (strong alleles); crinkly leaves; bulliform-like epidermal cells; multiple epidermal cell layers. cr4;dek1 (strong alleles) Similar to dek1.	<Clonal sector analysis> dek1 mutant sectors cell-autonomously abolish epidermal and aleurone cell differentiation. <Endosperm-specific expression of an active calpain-domain> Aleurone cell defects of dek1 are not rescued.	Becraft et al., 2002; Lid et al., 2002; Tian et al., 2007.
	SUPERNUMERARY ALEURONE LAYERS 1 (SAL1) Class E vacuolar sorting protein	Ubiquitous mRNA expression in most tissues. Protein localization in endosomes; colocalized with CR4 and DEK1.	sal1 Multiple aleurone layers; embryo-lethal phenotype (strong alleles); crinkly leaves; enlarged and irregular shape of epidermal cells similar to those of weak cr4; normal subcellular localization of CR4 and DEK1.		Shen et al., 2003; Tian et al., 2007.
	EXTRA CELL LAYERS1 (XCL1)		Xcl1 Semi-dominant phenotype; formation of an extra aleurone layer; epidermis-like extra cell layers in leaves; square pavement cells; irregular division planes in shoots and aleurone layers.	<Sector analysis> Extra cell layers are generated by oblique and periclinal divisions of epidermal cells late in leaf development. <Dosage analysis> Decreased dosages of the wild-type gene increase anticlinal cell division in leaves; increased dosages of the wild-type gene cause formation of extra aleurone layers and enhance the mutant phenotype.	Kessler et al., 2002.
(1) Only the phenotypes related to defects in epidermal/aleurone cell fate specification are shown.
